# Supplementary material for: Targeting Zfp148 activates p53 and reduces tumor initiation in the gut
Source: Oncotarget. 2016 Jul 28;7(35):56183–92. doi: 10.18632/oncotarget.10899 (PMC5302905; doi:10.18632/oncotarget.10899)
Supplement: Supplementary file 2 [file oncotarget-07-56183-s002.xlsx]

## Sheet: gsea_report_for_ClassA_14353231
Supplementary Table 1
Gene Set Enrichment Analysis of KEGG Pathways
APCMin/+ versus Zfp148gt/+APCMin/+
PATHWAY	SIZE	ENRICHMENT SCORE	NOMINAL P-VALUE	FALSE DISCOVERY RATE q-value	RANK AT MAX
KEGG_DRUG_METABOLISM_CYTOCHROME_P450	33	0.565429	0.00134771	0.194478	2531
KEGG_NATURAL_KILLER_CELL_MEDIATED_CYTOTOXICITY	82	0.444108	0.00501882	0.311589	3622
KEGG_ARRHYTHMOGENIC_RIGHT_VENTRICULAR_CARDIOMYOPATHY_ARVC	57	0.491735	0.00518807	0.319743	2233
KEGG_DRUG_METABOLISM_OTHER_ENZYMES	23	0.533102	0.0410184	0.331275	2572
KEGG_FOCAL_ADHESION	166	0.410406	0.00111982	0.341191	3641
KEGG_TOLL_LIKE_RECEPTOR_SIGNALING_PATHWAY	76	0.439877	0.0122399	0.343748	2396
KEGG_ECM_RECEPTOR_INTERACTION	66	0.50391	0.00377358	0.344093	2508
KEGG_HEMATOPOIETIC_CELL_LINEAGE	55	0.470813	0.0156658	0.357188	2569
KEGG_REGULATION_OF_AUTOPHAGY	20	0.55938	0.05	0.364829	3075
KEGG_CYTOSOLIC_DNA_SENSING_PATHWAY	39	0.475772	0.0336022	0.379905	2396
KEGG_FRUCTOSE_AND_MANNOSE_METABOLISM	30	0.524036	0.0207182	0.395206	4048
KEGG_REGULATION_OF_ACTIN_CYTOSKELETON	170	0.381391	0.00443951	0.40743	2707
KEGG_PHOSPHATIDYLINOSITOL_SIGNALING_SYSTEM	63	0.397606	0.0592021	0.438446	3456
KEGG_UBIQUITIN_MEDIATED_PROTEOLYSIS	117	0.365606	0.0479452	0.446956	3723
KEGG_LEUKOCYTE_TRANSENDOTHELIAL_MIGRATION	93	0.380544	0.0472255	0.453222	3456
KEGG_RNA_POLYMERASE	26	0.480583	0.102528	0.46012	3073
KEGG_HYPERTROPHIC_CARDIOMYOPATHY_HCM	68	0.402268	0.0482846	0.46539	2200
KEGG_LYSOSOME	107	0.394055	0.0155502	0.469196	3450
KEGG_FC_GAMMA_R_MEDIATED_PHAGOCYTOSIS	87	0.390684	0.0410133	0.472089	4083
KEGG_CHEMOKINE_SIGNALING_PATHWAY	138	0.359533	0.0396476	0.47299	3620
KEGG_VIRAL_MYOCARDITIS	48	0.416275	0.0716113	0.478442	2188
KEGG_PROXIMAL_TUBULE_BICARBONATE_RECLAMATION	17	0.541378	0.0755814	0.48401	1716
KEGG_METABOLISM_OF_XENOBIOTICS_BY_CYTOCHROME_P450	29	0.480651	0.0729023	0.491782	1335
KEGG_APOPTOSIS	73	0.390066	0.04436	0.494604	3763
KEGG_INOSITOL_PHOSPHATE_METABOLISM	47	0.442006	0.0552632	0.501348	2613
KEGG_GLYCINE_SERINE_AND_THREONINE_METABOLISM	24	0.461653	0.140376	0.513985	3324
KEGG_ALDOSTERONE_REGULATED_SODIUM_REABSORPTION	36	0.430093	0.105834	0.523116	3456
KEGG_HOMOLOGOUS_RECOMBINATION	25	0.487382	0.0808511	0.532884	2844
KEGG_OTHER_GLYCAN_DEGRADATION	15	0.505732	0.157895	0.538362	4223
KEGG_HISTIDINE_METABOLISM	23	0.446909	0.178571	0.583072	3294
KEGG_GRAFT_VERSUS_HOST_DISEASE	16	0.48184	0.209677	0.584907	2491
KEGG_PYRIMIDINE_METABOLISM	83	0.362794	0.110583	0.593302	2206
KEGG_GAP_JUNCTION	68	0.365906	0.131841	0.593595	3616
KEGG_COLORECTAL_CANCER	60	0.382006	0.12192	0.595225	3558
KEGG_MTOR_SIGNALING_PATHWAY	46	0.395055	0.159642	0.595283	3456
KEGG_GLYCOSAMINOGLYCAN_DEGRADATION	16	0.490668	0.193062	0.602806	3259
KEGG_T_CELL_RECEPTOR_SIGNALING_PATHWAY	85	0.336997	0.17875	0.615213	3622
KEGG_RIG_I_LIKE_RECEPTOR_SIGNALING_PATHWAY	50	0.372484	0.210256	0.622101	2396
KEGG_PROGESTERONE_MEDIATED_OOCYTE_MATURATION	70	0.348741	0.1925	0.623585	3675
KEGG_GLYCOSAMINOGLYCAN_BIOSYNTHESIS_CHONDROITIN_SULFATE	15	0.466676	0.286787	0.625324	1707
KEGG_DILATED_CARDIOMYOPATHY	73	0.343041	0.201242	0.62716	2274
KEGG_PANCREATIC_CANCER	65	0.356786	0.164083	0.628841	3538
KEGG_PEROXISOME	68	0.36525	0.147815	0.628946	2752
KEGG_NOD_LIKE_RECEPTOR_SIGNALING_PATHWAY	50	0.361645	0.229855	0.629111	1766
KEGG_TYPE_I_DIABETES_MELLITUS	21	0.435401	0.225071	0.629544	2491
KEGG_AMINOACYL_TRNA_BIOSYNTHESIS	39	0.38231	0.22101	0.633088	4021
KEGG_NEUROTROPHIN_SIGNALING_PATHWAY	105	0.33082	0.179426	0.637948	5368
KEGG_ENDOMETRIAL_CANCER	48	0.377222	0.201333	0.63876	3473
KEGG_B_CELL_RECEPTOR_SIGNALING_PATHWAY	65	0.347394	0.191868	0.639923	4013
KEGG_GLYCOSYLPHOSPHATIDYLINOSITOL_GPI_ANCHOR_BIOSYNTHESIS	23	0.437123	0.220056	0.643828	3446
KEGG_INSULIN_SIGNALING_PATHWAY	116	0.333265	0.134684	0.655308	4173
KEGG_NICOTINATE_AND_NICOTINAMIDE_METABOLISM	17	0.44496	0.298954	0.699953	3212
KEGG_PRION_DISEASES	26	0.399653	0.313618	0.739163	2274
KEGG_CYTOKINE_CYTOKINE_RECEPTOR_INTERACTION	157	0.29309	0.265837	0.75258	2262
KEGG_NOTCH_SIGNALING_PATHWAY	44	0.347985	0.306757	0.762016	4109
KEGG_CARDIAC_MUSCLE_CONTRACTION	58	0.333453	0.315327	0.764402	1974
KEGG_PENTOSE_PHOSPHATE_PATHWAY	19	0.414317	0.337625	0.766155	4026
KEGG_MISMATCH_REPAIR	20	0.406082	0.337719	0.767953	4996
KEGG_BASAL_CELL_CARCINOMA	44	0.348739	0.310999	0.769409	2586
KEGG_RNA_DEGRADATION	48	0.341961	0.357419	0.77197	2479
KEGG_GLIOMA	56	0.3361	0.310118	0.772961	3456
KEGG_NON_SMALL_CELL_LUNG_CANCER	50	0.336874	0.342037	0.778107	3456
KEGG_VALINE_LEUCINE_AND_ISOLEUCINE_DEGRADATION	40	0.343957	0.36635	0.813871	2296
KEGG_LONG_TERM_POTENTIATION	53	0.317746	0.39159	0.838693	2274
KEGG_PRIMARY_IMMUNODEFICIENCY	25	0.378522	0.405941	0.845752	2114
KEGG_MELANOMA	55	0.315025	0.398957	0.849178	3456
KEGG_STEROID_BIOSYNTHESIS	16	0.396799	0.465774	0.866878	3631
KEGG_PPAR_SIGNALING_PATHWAY	51	0.310421	0.443152	0.869871	1784
KEGG_TYROSINE_METABOLISM	27	0.356236	0.447802	0.874147	3096
KEGG_LEISHMANIA_INFECTION	52	0.310079	0.451444	0.875981	5257
KEGG_MAPK_SIGNALING_PATHWAY	213	0.2645	0.444201	0.881114	2274
KEGG_TIGHT_JUNCTION	104	0.285473	0.445614	0.884203	4094
KEGG_SPLICEOSOME	115	0.279502	0.421302	0.885686	5088
KEGG_CELL_CYCLE	113	0.265242	0.554642	0.907748	2820
KEGG_AXON_GUIDANCE	100	0.269822	0.540216	0.914627	2608
KEGG_ABC_TRANSPORTERS	29	0.330177	0.539437	0.917721	2067
KEGG_HEDGEHOG_SIGNALING_PATHWAY	41	0.302284	0.572581	0.918301	2876
KEGG_ENDOCYTOSIS	157	0.257154	0.554444	0.920103	5046
KEGG_EPITHELIAL_CELL_SIGNALING_IN_HELICOBACTER_PYLORI_INFECTION	56	0.265994	0.679949	0.920557	5147
KEGG_BETA_ALANINE_METABOLISM	18	0.335166	0.645161	0.921984	2011
KEGG_P53_SIGNALING_PATHWAY	59	0.262603	0.686717	0.925117	3558
KEGG_PURINE_METABOLISM	124	0.267518	0.534722	0.925682	2127
KEGG_PROSTATE_CANCER	82	0.269936	0.57265	0.928277	3456
KEGG_CELL_ADHESION_MOLECULES_CAMS	88	0.25174	0.693529	0.928618	2188
KEGG_RETINOL_METABOLISM	22	0.350132	0.539359	0.928803	5169
KEGG_GLYCOSAMINOGLYCAN_BIOSYNTHESIS_HEPARAN_SULFATE	20	0.34775	0.588483	0.930453	3185
KEGG_FC_EPSILON_RI_SIGNALING_PATHWAY	66	0.256392	0.719497	0.931107	3648
KEGG_PATHOGENIC_ESCHERICHIA_COLI_INFECTION	46	0.297436	0.560468	0.931629	1858
KEGG_PATHWAYS_IN_CANCER	274	0.247809	0.589905	0.93173	3590
KEGG_GLUTATHIONE_METABOLISM	40	0.303134	0.56812	0.931994	1263
KEGG_ONE_CARBON_POOL_BY_FOLATE	16	0.385245	0.493562	0.934026	1504
KEGG_NITROGEN_METABOLISM	15	0.355704	0.607692	0.934088	3324
KEGG_VIBRIO_CHOLERAE_INFECTION	45	0.281523	0.646825	0.935704	3537
KEGG_ADHERENS_JUNCTION	67	0.249809	0.739675	0.937026	3537
KEGG_SMALL_CELL_LUNG_CANCER	76	0.266672	0.630542	0.93824	3641
KEGG_CHRONIC_MYELOID_LEUKEMIA	70	0.284611	0.518657	0.938443	4254
KEGG_NUCLEOTIDE_EXCISION_REPAIR	40	0.286998	0.639519	0.940188	3190
KEGG_OOCYTE_MEIOSIS	83	0.262545	0.650367	0.943595	5147
KEGG_BASAL_TRANSCRIPTION_FACTORS	28	0.307002	0.635229	0.94446	5815
KEGG_LONG_TERM_DEPRESSION	56	0.26231	0.729219	0.944604	3648
KEGG_WNT_SIGNALING_PATHWAY	125	0.266933	0.519164	0.94471	4393
KEGG_ADIPOCYTOKINE_SIGNALING_PATHWAY	55	0.254821	0.762914	0.945901	4660
KEGG_BLADDER_CANCER	34	0.273718	0.738956	0.945959	1596
KEGG_ACUTE_MYELOID_LEUKEMIA	57	0.277873	0.626087	0.947684	5085
KEGG_ALLOGRAFT_REJECTION	16	0.332614	0.690962	0.948405	2491
KEGG_N_GLYCAN_BIOSYNTHESIS	44	0.283236	0.657216	0.949093	2325
KEGG_TRYPTOPHAN_METABOLISM	25	0.32106	0.632801	0.949343	2
KEGG_ANTIGEN_PROCESSING_AND_PRESENTATION	46	0.265482	0.75871	0.94964	3241
KEGG_PORPHYRIN_AND_CHLOROPHYLL_METABOLISM	24	0.32482	0.604167	0.950124	4213
KEGG_GLYCOLYSIS_GLUCONEOGENESIS	47	0.265867	0.739362	0.95102	5298
KEGG_VASCULAR_SMOOTH_MUSCLE_CONTRACTION	92	0.23164	0.7981	0.953008	2401
KEGG_ERBB_SIGNALING_PATHWAY	78	0.259795	0.660074	0.954164	5129
KEGG_HUNTINGTONS_DISEASE	149	0.216448	0.857466	0.957028	758
KEGG_TYPE_II_DIABETES_MELLITUS	37	0.274299	0.730137	0.958925	3538
KEGG_ETHER_LIPID_METABOLISM	28	0.272831	0.780802	0.988624	3648
KEGG_MELANOGENESIS	80	0.220674	0.898065	0.995922	4016
KEGG_GNRH_SIGNALING_PATHWAY	82	0.220984	0.871581	0.998723	3774
KEGG_CITRATE_CYCLE_TCA_CYCLE	28	0.121531	1	0.999984	6233
KEGG_ALANINE_ASPARTATE_AND_GLUTAMATE_METABOLISM	23	0.259618	0.845288	1	4426
KEGG_AMINO_SUGAR_AND_NUCLEOTIDE_SUGAR_METABOLISM	37	0.244955	0.859504	1	4188
KEGG_CYSTEINE_AND_METHIONINE_METABOLISM	27	0.251381	0.880822	1	3981
KEGG_THYROID_CANCER	26	0.252331	0.883523	1	2233
KEGG_DORSO_VENTRAL_AXIS_FORMATION	18	0.265729	0.88774	1	3285
KEGG_TGF_BETA_SIGNALING_PATHWAY	75	0.223184	0.895504	1	3846
KEGG_RENAL_CELL_CARCINOMA	64	0.215691	0.905542	1	3590
KEGG_BASE_EXCISION_REPAIR	29	0.234397	0.914127	1	2326
KEGG_GLYCEROLIPID_METABOLISM	39	0.218545	0.925099	1	3951
KEGG_FATTY_ACID_METABOLISM	33	0.227685	0.933599	1	4677
KEGG_ALZHEIMERS_DISEASE	132	0.20833	0.935706	1	4750
KEGG_INTESTINAL_IMMUNE_NETWORK_FOR_IGA_PRODUCTION	24	0.234873	0.941678	1	2608
KEGG_PROTEIN_EXPORT	21	0.221977	0.948755	1	5862
KEGG_VEGF_SIGNALING_PATHWAY	69	0.201177	0.961637	1	3648
KEGG_SNARE_INTERACTIONS_IN_VESICULAR_TRANSPORT	33	0.211353	0.967871	1	2816
KEGG_PARKINSONS_DISEASE	102	0.189355	0.976387	1	562
KEGG_LYSINE_DEGRADATION	36	0.166262	0.991968	1	990
KEGG_PROTEASOME	39	0.169188	0.993017	1	10581
KEGG_AMYOTROPHIC_LATERAL_SCLEROSIS_ALS	44	0.168732	0.996032	1	5390
KEGG_OXIDATIVE_PHOSPHORYLATION	105	0.132505	1	1	6850
