# Supplementary material for: Targeting Zfp148 activates p53 and reduces tumor initiation in the gut
Source: Oncotarget. 2016 Jul 28;7(35):56183–92. doi: 10.18632/oncotarget.10899 (PMC5302905; doi:10.18632/oncotarget.10899)
Supplement: Supplementary file 3 [file oncotarget-07-56183-s003.xlsx]

## Sheet: Blad1
Supplementary Table 2
PCR-primers used for genotyping
Allele	Forward primer	Reverse primer
Apc+	GCC ATC CCT TCA CGT TAG	TTC CAC TTT GGC ATA AGG C
ApcMin	TTC TGA GAA AGA CAG AAG TTA	TTC CAC TTT GGC ATA AGG C
Zfp148wt	GGC CCG TCA TAA TTT AGG TTG	ACC GGA AGA AAA AGC AGA CC
Zfp148gt	GGC CCG TCA TAA TTT AGG TTG	TGCTGAGGATGAGGGAGCAG
Trp53wt	ACAGCGTGGTGGTACCTTAT	ATAGGTCGGCGGTTCAT
Trp53tm1Tyj	ACAGCGTGGTGGTACCTTAT	TCCTCGTGCTTTACGGTATC
TaqMan assays (Life Technologies)
Gene Symbol	Assay ID
Zfp148	Mm00711990_m1
Myc	Mm00487804_m1
Ccnd1	Mm00432359_m1
Cd44	Mm01277163_m1
Cdkn1a	Mm00432448_m1
Bax	Mm00432051_m1
Bbc3	Mm00519268_m1
Gadd45a	Mm00432802_m1
Actb	Mouse ACTB (20x) 4352933 - 1009033
